# Supplementary material for: Wnt- and glutamate-receptors orchestrate stem cell dynamics and asymmetric cell division
Source: eLife. 2021 May 24;10:e59791. doi: 10.7554/eLife.59791 (PMC8177892; doi:10.7554/eLife.59791)
Supplement: Figure 5—source data 1. [file elife-59791-fig5-data1.xlsx]

## Sheet: Figure 5
Panel A
	WT			GriA3/4dKO			GriK1/3dKO				Two-way ANOVA	Ordinary						Number of families	3
CNTRL	1.14584	0.848394	1.02867	0.774867	0.607678	0.893033	1.01626	1.22076	1.13687		Alpha	0.05						Number of comparisons per family	3
Wnt3a (200 ng/mL)	3.79615	4.95757	3.32766	3.76686	3.91746	6.77307	3.61003	5.04689	5.21381									Alpha	0.05
Wnt3a-beads	2.8501	3.59234	3.98137	3.1421	3.87959	3.24352	4.06295	4.60841	3.95834		Source of Variation	% of total variation	P value	P value summary	Significant?
											Interaction	1.768	0.6759	ns	No			Tukey's multiple comparisons test	Mean Diff.	95.00% CI of diff.	Below threshold?	Summary	Adjusted P Value		Test details	Mean 1	Mean 2	Mean Diff.	SE of diff.	N1	N2	q	DF
											Row Factor	83.23	<0.0001	****	Yes
											Column Factor	1.466	0.3965	ns	No			WT							WT
																		CNTRL vs. Wnt3a (200 ng/mL)	-3.019	-4.575 to -1.464	Yes	***	0.0003		CNTRL vs. Wnt3a (200 ng/mL)	1.008	4.027	-3.019	0.6096	3	3	7.005	18
											ANOVA table	SS	DF	MS	F (DFn, DFd)	P value		CNTRL vs. Wnt3a-beads (2 μg/well)	-2.467	-4.023 to -0.9112	Yes	**	0.0021		CNTRL vs. Wnt3a-beads (2 μg/well)	1.008	3.475	-2.467	0.6096	3	3	5.723	18
											Interaction	1.31	4	0.3274	F (4, 18) = 0.5874	P=0.6759		Wnt3a (200 ng/mL) vs. Wnt3a-beads (2 μg/well)	0.5525	-1.003 to 2.108	No	ns	0.6433		Wnt3a (200 ng/mL) vs. Wnt3a-beads (2 μg/well)	4.027	3.475	0.5525	0.6096	3	3	1.282	18
											Row Factor	61.67	2	30.83	F (2, 18) = 55.32	P<0.0001
											Column Factor	1.086	2	0.543	F (2, 18) = 0.9743	P=0.3965		GriA3/4dKO							GriA3/4dKO
											Residual	10.03	18	0.5574				CNTRL vs. Wnt3a (200 ng/mL)	-4.061	-5.616 to -2.505	Yes	****	<0.0001		CNTRL vs. Wnt3a (200 ng/mL)	0.7585	4.819	-4.061	0.6096	3	3	9.421	18
																		CNTRL vs. Wnt3a-beads (2 μg/well)	-2.663	-4.219 to -1.107	Yes	**	0.001		CNTRL vs. Wnt3a-beads (2 μg/well)	0.7585	3.422	-2.663	0.6096	3	3	6.179	18
											Data summary							Wnt3a (200 ng/mL) vs. Wnt3a-beads (2 μg/well)	1.397	-0.1583 to 2.953	No	ns	0.0827		Wnt3a (200 ng/mL) vs. Wnt3a-beads (2 μg/well)	4.819	3.422	1.397	0.6096	3	3	3.242	18
											Number of columns (Column Factor)	3
											Number of rows (Row Factor)	3						GriK1/3dKO							GriK1/3dKO
											Number of values	27						CNTRL vs. Wnt3a (200 ng/mL)	-3.499	-5.055 to -1.943	Yes	****	<0.0001		CNTRL vs. Wnt3a (200 ng/mL)	1.125	4.624	-3.499	0.6096	3	3	8.118	18
																		CNTRL vs. Wnt3a-beads (2 μg/well)	-3.085	-4.641 to -1.530	Yes	***	0.0002		CNTRL vs. Wnt3a-beads (2 μg/well)	1.125	4.21	-3.085	0.6096	3	3	7.158	18
																		Wnt3a (200 ng/mL) vs. Wnt3a-beads (2 μg/well)	0.4137	-1.142 to 1.969	No	ns	0.7787		Wnt3a (200 ng/mL) vs. Wnt3a-beads (2 μg/well)	4.624	4.21	0.4137	0.6096	3	3	0.9597	18
Panel B
CNTRL	Wnt3a (200 ng/mL)	CNQX + Wnt3a (200 ng/mL)	iWnt3a beads	Wnt3a beads	CNQX + Wnt3a beads		ANOVA summary							Number of families	1
0.98	48.6	47.5	1.3	49.4	49		F	317						Number of comparisons per family	15
0.96	53.7	51.6	1.16	53.8	50.6		P value	<0.0001						Alpha	0.05
0.95	53.2	56.4	1.17	52.3	53.8		P value summary	****
							Significant diff. among means (P < 0.05)?	Yes						Šídák's multiple comparisons test	Mean Diff.	95.00% CI of diff.	Below threshold?	Summary	Adjusted P Value			Test details	Mean 1	Mean 2	Mean Diff.	SE of diff.	n1	n2	t	DF
							R squared	0.9925						CNTRL vs. Wnt3a (200 ng/mL)	-50.87	-58.41 to -43.33	Yes	****	<0.0001	A-B		CNTRL vs. Wnt3a (200 ng/mL)	0.9633	51.83	-50.87	2.074	3	3	24.52	12
														CNTRL vs. CNQX + Wnt3a	-50.87	-58.41 to -43.33	Yes	****	<0.0001	A-C		CNTRL vs. CNQX + Wnt3a	0.9633	51.83	-50.87	2.074	3	3	24.52	12
							Brown-Forsythe test							CNTRL vs. Inactive Wnt3a beads	-0.2467	-7.789 to 7.296	No	ns	>0.9999	A-D		CNTRL vs. Inactive Wnt3a beads	0.9633	1.21	-0.2467	2.074	3	3	0.1189	12
							F (DFn, DFd)	1.275 (5, 12)						CNTRL vs. Wnt3a beads	-50.87	-58.41 to -43.33	Yes	****	<0.0001	A-E		CNTRL vs. Wnt3a beads	0.9633	51.83	-50.87	2.074	3	3	24.52	12
							P value	0.3363						CNTRL vs. CNQX + Wnt3a beads	-50.17	-57.71 to -42.63	Yes	****	<0.0001	A-F		CNTRL vs. CNQX + Wnt3a beads	0.9633	51.13	-50.17	2.074	3	3	24.18	12
							P value summary	ns						Wnt3a (200 ng/mL) vs. CNQX + Wnt3a	0	-7.542 to 7.542	No	ns	>0.9999	B-C		Wnt3a (200 ng/mL) vs. CNQX + Wnt3a	51.83	51.83	0	2.074	3	3	0	12
							Are SDs significantly different (P < 0.05)?	No						Wnt3a (200 ng/mL) vs. Inactive Wnt3a beads	50.62	43.08 to 58.17	Yes	****	<0.0001	B-D		Wnt3a (200 ng/mL) vs. Inactive Wnt3a beads	51.83	1.21	50.62	2.074	3	3	24.4	12
														Wnt3a (200 ng/mL) vs. Wnt3a beads	0	-7.542 to 7.542	No	ns	>0.9999	B-E		Wnt3a (200 ng/mL) vs. Wnt3a beads	51.83	51.83	0	2.074	3	3	0	12
							Bartlett's test							Wnt3a (200 ng/mL) vs. CNQX + Wnt3a beads	0.7	-6.842 to 8.242	No	ns	>0.9999	B-F		Wnt3a (200 ng/mL) vs. CNQX + Wnt3a beads	51.83	51.13	0.7	2.074	3	3	0.3374	12
							Bartlett's statistic (corrected)							CNQX + Wnt3a vs. Inactive Wnt3a beads	50.62	43.08 to 58.17	Yes	****	<0.0001	C-D		CNQX + Wnt3a vs. Inactive Wnt3a beads	51.83	1.21	50.62	2.074	3	3	24.4	12
							P value							CNQX + Wnt3a vs. Wnt3a beads	0	-7.542 to 7.542	No	ns	>0.9999	C-E		CNQX + Wnt3a vs. Wnt3a beads	51.83	51.83	0	2.074	3	3	0	12
							P value summary							CNQX + Wnt3a vs. CNQX + Wnt3a beads	0.7	-6.842 to 8.242	No	ns	>0.9999	C-F		CNQX + Wnt3a vs. CNQX + Wnt3a beads	51.83	51.13	0.7	2.074	3	3	0.3374	12
							Are SDs significantly different (P < 0.05)?							Inactive Wnt3a beads vs. Wnt3a beads	-50.62	-58.17 to -43.08	Yes	****	<0.0001	D-E		Inactive Wnt3a beads vs. Wnt3a beads	1.21	51.83	-50.62	2.074	3	3	24.4	12
														Inactive Wnt3a beads vs. CNQX + Wnt3a beads	-49.92	-57.47 to -42.38	Yes	****	<0.0001	D-F		Inactive Wnt3a beads vs. CNQX + Wnt3a beads	1.21	51.13	-49.92	2.074	3	3	24.07	12
							ANOVA table	SS	DF	MS	F (DFn, DFd)	P value		Wnt3a beads vs. CNQX + Wnt3a beads	0.7	-6.842 to 8.242	No	ns	>0.9999	E-F		Wnt3a beads vs. CNQX + Wnt3a beads	51.83	51.13	0.7	2.074	3	3	0.3374	12
							Treatment (between columns)	10231	5	2046	F (5, 12) = 317.0	P<0.0001
							Residual (within columns)	77.46	12	6.455
							Total	10309	17
							Data summary
							Number of treatments (columns)	6
							Number of values (total)	18
