# Supplementary material for: Wnt- and glutamate-receptors orchestrate stem cell dynamics and asymmetric cell division
Source: eLife. 2021 May 24;10:e59791. doi: 10.7554/eLife.59791 (PMC8177892; doi:10.7554/eLife.59791)
Supplement: Figure 6—source data 1. [file elife-59791-fig6-data1.xlsx]

## Sheet: Figure 6
Panel A
Average number of cytonemes	WT	GriK1/3dKO (#1)	GriK1/3dKO (#2)	GriA3/4dKO (#1)	GriA3/4dKO (#2)		ANOVA summary							Number of families	1
	2.4	2	3.16667	1.9	3.66667		F	1.844						Number of comparisons per family	4
	2.4	3.1	2.6	2.7	3.6		P value	0.1248						Alpha	0.05
	2	2.4	2.6	2.1	2		P value summary	ns
	2	2	1.8	2.9	2.4		Significant diff. among means (P < 0.05)?	No						Dunnett's multiple comparisons test	Mean Diff.	95.00% CI of diff.	Below threshold?	Summary	Adjusted P Value	A-?				Test details	Mean 1	Mean 2	Mean Diff.	SE of diff.	n1	n2	q	DF
	2	3.2	2	2	2		R squared	0.057						WT vs. GriK1/3dKO (#1)	-0.354	-0.7238 to 0.01576	No	ns	0.0648	B	GriK1/3dKO (#1)			WT vs. GriK1/3dKO (#1)	2.157	2.511	-0.354	0.1495	25	26	2.368	122
	2	2.1	3	2.8	2.2									WT vs. GriK1/3dKO (#2)	-0.07467	-0.4481 to 0.2987	No	ns	0.9656	C	GriK1/3dKO (#2)			WT vs. GriK1/3dKO (#2)	2.157	2.232	-0.07467	0.151	25	25	0.4946	122
	2	2.3	1.33333	3.4	2		Brown-Forsythe test							WT vs. GriA3/4dKO (#1)	-0.1657	-0.5355 to 0.2040	No	ns	0.6332	D	GriA3/4dKO (#1)			WT vs. GriA3/4dKO (#1)	2.157	2.323	-0.1657	0.1495	25	26	1.109	122
	2	3.3	2.2	2.5	2.4		F (DFn, DFd)	2.147 (4, 122)						WT vs. GriA3/4dKO (#2)	-0.2747	-0.6481 to 0.09872	No	ns	0.2122	E	GriA3/4dKO (#2)			WT vs. GriA3/4dKO (#2)	2.157	2.432	-0.2747	0.151	25	25	1.819	122
	2.8	1.8	2.6	2.8	3		P value	0.079
	2.6	1.83333	1.8	2.2	2		P value summary	ns
	2	2.5	2.4	2	3.2		Are SDs significantly different (P < 0.05)?	No
	2.8	2.42857	3	2	3
	2.2	2.83333	2.8	2	2		Bartlett's test
	2.33333	3	2.5	2.1	2.33333		Bartlett's statistic (corrected)	9.594
	2	3.33333	3	3.1	2.4		P value	0.0479
	2	3.83333	1	2	2.2		P value summary	*
	2.2	1.66667	2.4	2	2.4		Are SDs significantly different (P < 0.05)?	Yes
	1.6	3	2.4	2	2.4
	2	2	1	1.8	2		ANOVA table	SS	DF	MS	F (DFn, DFd)	P value
	2	2.5	1.2	3.2	2.6		Treatment (between columns)	2.101	4	0.5253	F (4, 122) = 1.844	P=0.1248
	2.2	1.83333	2	2	3		Residual (within columns)	34.76	122	0.2849
	1.6	2.5	2.8	1.7	1.6		Total	36.86	126
	1.8	2.5	1.4	2	2
	2	2.83333	1.8	2	2		Data summary
	3	2.5	3	3.2	2.4		Number of treatments (columns)	5
		2		2			Number of values (total)	127
Count	25	26	25	26	25
Mean	2.15733	2.51136	2.232	2.32308	2.432
Median	2	2.5	2.4	2	2.4
Panel B
Max. cytoneme length	WT	GriK1/3dKO (#1)	GriK1/3dKO (#2)	GriA3/4dKO (#1)	GriA3/4dKO (#2)		ANOVA summary							Number of families	1
	15.4964	23.1632	26.1584	36.4562	15.288		F	1.124						Number of comparisons per family	4
	17.9844	26.8233	45.6426	36.825	15.177		P value	0.3486						Alpha	0.05
	21.4107	25.6355	27.094	33.8227	29.224		P value summary	ns
	39.1364	31.585	36.3554	31.8971	27.7968		Significant diff. among means (P < 0.05)?	No						Dunnett's multiple comparisons test	Mean Diff.	95.00% CI of diff.	Below threshold?	Summary	Adjusted P Value	A-?				Test details	Mean 1	Mean 2	Mean Diff.	SE of diff.	n1	n2	q	DF
	28.1743	22.8547	19.758	32.3836	30.2974		R squared	0.03581						WT vs. GriK1/3dKO (#1)	2.417	-2.600 to 7.435	No	ns	0.5744	B	GriK1/3dKO (#1)			WT vs. GriK1/3dKO (#1)	25.36	22.94	2.417	2.028	25	26	1.192	121
	40.6944	26.9675	24.0456	28.3783	30.6774									WT vs. GriK1/3dKO (#2)	0.6513	-4.415 to 5.717	No	ns	0.9933	C	GriK1/3dKO (#2)			WT vs. GriK1/3dKO (#2)	25.36	24.71	0.6513	2.048	25	25	0.318	121
	30.3545	34.5089	30.4908	17.1934	19.7746		Brown-Forsythe test							WT vs. GriA3/4dKO (#1)	0.3507	-4.715 to 5.417	No	ns	0.9992	D	GriA3/4dKO (#1)			WT vs. GriA3/4dKO (#1)	25.36	25.01	0.3507	2.048	25	25	0.1713	121
	17.6574	19.9147	23.5918	13.1382	28.3968		F (DFn, DFd)	1.781 (4, 121)						WT vs. GriA3/4dKO (#2)	-1.833	-6.899 to 3.233	No	ns	0.7812	E	GriA3/4dKO (#2)			WT vs. GriA3/4dKO (#2)	25.36	27.19	-1.833	2.048	25	25	0.8952	121
	30.7646	20.12	42.1456	17.6444	27.2912		P value	0.1369
	16.5555	11.8613	17.803	21.5903	26.5896		P value summary	ns
	37.822	19.8978	25.22	21.2543	16.7496		Are SDs significantly different (P < 0.05)?	No
	31.14	26.8324	17.4424	17.3696	20.5996
	41.6544	19.8905	22.4638	38.2454	34.494		Bartlett's test
	24.8155	17.2223	26.775	15.6793	36.9314		Bartlett's statistic (corrected)	9.14
	27.019	20.0402	28.3788	25.0915	23.7804		P value	0.0577
	26.1622	17.7527	11.5944	18.9588	31.7934		P value summary	ns
	24.2122	24.3975	21.2532	27.4726	16.859		Are SDs significantly different (P < 0.05)?	No
	16.3216	24.3213	20.1068	27.6624	46.0262
	22.2856	21.442	24.0078	14.6129	43.07		ANOVA table	SS	DF	MS	F (DFn, DFd)	P value
	16.7348	21.2037	20.493	29.6457	24.9822		Treatment (between columns)	235.6	4	58.9	F (4, 121) = 1.124	P=0.3486
	22.3002	20.5567	27.0514	16.4219	31.7638		Residual (within columns)	6342	121	52.42
	20.7196	24.3182	22.8032	26.971	32.341		Total	6578	125
	24.1148	23.5063	20.2924	25.6011	18.7282
	16.1228	21.2203	16.8618	28.1457	25.607		Data summary
	24.3002	25.639	19.843	22.7248	25.5428		Number of treatments (columns)	5
		24.782					Number of values (total)	126
Count	25	26	25	25	25
Mean	25.3581	22.9407	24.7069	25.0074	27.1913
Median	24.2122	23.0089	23.5918	25.6011	27.2912
Panel C, D, E and F																										Averages
hours	WT (repeated from Fig. 2)				GriK13dKO (#1)				GriK13dKO (#2)				GriA34dKO(#1)				GriA34dKO (#2)				CNQX				Time	WT	GriK1/3dKO #1	GriK1/3dKO #2	GriA3/4dKO #1	GriA3/4dKO #2	CNQX		Two-way ANOVA	Ordinary						Number of families	5
0	8.57143	12.6984	11.8391	3.92157	1.37938	4.91803	7.18669		7.5	3.33333	6.73077		3.44828	2.17391	5.40541	8	3.6036	5.49451	6		8.82353	10	7.69231		0h	9.25762	4.4947	5.8547	4.7569	5.0327	8.83861		Alpha	0.05						Number of comparisons per family	5
1	22.2866	26.1111	27.6984	13.0713	9.70149	24.3848	18.6815		28.9474	15.2174	23.3645		21.9178	16.129	20.4082	16.6667	22.4299	34.0909	34.9206		29.4118	20.4819	16.6667		1h	22.2919	17.5893	22.5098	18.7804	30.4805	22.1868									Alpha	0.05
2	34.2437	36.553	34.1538	21.2466	21.5643	26.5873	24.338		41.6149	29.078	37.7451		32.7869	22.4138	34.7826	16.6667	38.2353	48.3516	61.4173		35.2941	31.6456	28		2h	31.5493	24.1632	36.146	26.6625	49.3348	31.6466		Source of Variation	% of total variation	P value	P value summary	Significant?
3	37.0496	31.7215	48.3946	29.8967	28.7778	35.0753	36.547		48.7805	33.3333	53.6145		40	42.8571	48.9362	31.0345	46.6667	59.3407	66.1654		34.2857	35.1351	31.3726		3h	36.7656	33.4667	45.2428	40.7069	57.3909	33.5978		Interaction	5.574	0.0095	**	Yes			Dunnett's multiple comparisons test	Predicted (LS) mean diff.	95.00% CI of diff.	Below threshold?	Summary	Adjusted P Value		Test details	Predicted (LS) mean 1	Predicted (LS) mean 2
4	41.5038	43.5185	48.913	41.2037	40.5485	42.5553	46.4325		51.8072	42.3358	54.5		52.459	58.0645	58.6957	42.5926	59.6154	68.1319	73.5294		42.1053	37.5	39.5833		4h	43.7848	43.1788	49.5477	52.9529	67.0922	39.7295		Row Factor	75.35	<0.0001	****	Yes
																																	Column Factor	9.44	<0.0001	****	Yes			0h
																																								WT vs. GriK13dKO (#1)	4.763	-7.395 to 16.92	No	ns	0.7828		WT vs. GriK13dKO (#1)	9.258	4.495
																																	ANOVA table	SS (Type III)	DF	MS	F (DFn, DFd)	P value		WT vs. GriK13dKO (#2)	3.403	-8.755 to 15.56	No	ns	0.9314		WT vs. GriK13dKO (#2)	9.258	5.855
																																	Interaction	1638	20	81.9	F (20, 70) = 2.164	P=0.0095		WT vs. GriA34dKO (#1)	4.501	-6.755 to 15.76	No	ns	0.7692		WT vs. GriA34dKO (#1)	9.258	4.757
																																	Row Factor	22144	4	5536	F (4, 70) = 146.3	P<0.0001		WT vs. A34dKO (#2)	4.225	-7.933 to 16.38	No	ns	0.8512		WT vs. A34dKO (#2)	9.258	5.033
																																	Column Factor	2774	5	554.9	F (5, 70) = 14.66	P<0.0001		WT vs. CNQX	0.419	-11.74 to 12.58	No	ns	0.9999		WT vs. CNQX	9.258	8.839
																																	Residual	2649	70	37.84
																																								1h
																																	Data summary							WT vs. GriK13dKO (#1)	4.703	-7.455 to 16.86	No	ns	0.791		WT vs. GriK13dKO (#1)	22.29	17.59
																																	Number of columns (Column Factor)	6						WT vs. GriK13dKO (#2)	-0.2179	-12.38 to 11.94	No	ns	>0.9999		WT vs. GriK13dKO (#2)	22.29	22.51
																																	Number of rows (Row Factor)	5						WT vs. GriA34dKO (#1)	3.511	-7.744 to 14.77	No	ns	0.8974		WT vs. GriA34dKO (#1)	22.29	18.78
																																	Number of values	100						WT vs. A34dKO (#2)	-8.189	-20.35 to 3.969	No	ns	0.3016		WT vs. A34dKO (#2)	22.29	30.48
																																								WT vs. CNQX	0.1051	-12.05 to 12.26	No	ns	>0.9999		WT vs. CNQX	22.29	22.19
																																								2h
																																								WT vs. GriK13dKO (#1)	7.386	-4.771 to 19.54	No	ns	0.3994		WT vs. GriK13dKO (#1)	31.55	24.16
																																								WT vs. GriK13dKO (#2)	-4.597	-16.75 to 7.561	No	ns	0.805		WT vs. GriK13dKO (#2)	31.55	36.15
																																								WT vs. GriA34dKO (#1)	4.887	-6.369 to 16.14	No	ns	0.7092		WT vs. GriA34dKO (#1)	31.55	26.66
																																								WT vs. A34dKO (#2)	-17.79	-29.94 to -5.628	Yes	**	0.0015		WT vs. A34dKO (#2)	31.55	49.33
																																								WT vs. CNQX	-0.09726	-12.25 to 12.06	No	ns	>0.9999		WT vs. CNQX	31.55	31.65
																																								3h
																																								WT vs. GriK13dKO (#1)	3.299	-8.859 to 15.46	No	ns	0.939		WT vs. GriK13dKO (#1)	36.77	33.47
																																								WT vs. GriK13dKO (#2)	-8.477	-20.63 to 3.680	No	ns	0.2706		WT vs. GriK13dKO (#2)	36.77	45.24
																																								WT vs. GriA34dKO (#1)	-3.941	-15.20 to 7.314	No	ns	0.8475		WT vs. GriA34dKO (#1)	36.77	40.71
																																								WT vs. A34dKO (#2)	-20.63	-32.78 to -8.468	Yes	***	0.0002		WT vs. A34dKO (#2)	36.77	57.39
																																								WT vs. CNQX	3.168	-8.990 to 15.33	No	ns	0.9479		WT vs. CNQX	36.77	33.6
																																								4h
																																								WT vs. GriK13dKO (#1)	0.606	-11.55 to 12.76	No	ns	0.9998		WT vs. GriK13dKO (#1)	43.78	43.18
																																								WT vs. GriK13dKO (#2)	-5.763	-17.92 to 6.395	No	ns	0.6361		WT vs. GriK13dKO (#2)	43.78	49.55
																																								WT vs. GriA34dKO (#1)	-9.168	-20.42 to 2.087	No	ns	0.1501		WT vs. GriA34dKO (#1)	43.78	52.95
																																								WT vs. A34dKO (#2)	-23.31	-35.46 to -11.15	Yes	****	<0.0001		WT vs. A34dKO (#2)	43.78	67.09
																																								WT vs. CNQX	4.055	-8.102 to 16.21	No	ns	0.8704		WT vs. CNQX	43.78	39.73
Panel G, H, I and J																										Averages
hours	WT + Wnt3a (repeated from Fig. 3)				GriK13dKO (#1)				GriK13dKO (#2)				GriA34dKO (#1)				GriA34dKO (#2)				CNQX				Hours	WT + Wnt3a	GriK1/3dKO #1	GriK1/3dKO #2	GriA3/4dKO #1	GriA3/4dKO #2	CNQX		Two-way ANOVA	Ordinary						Number of families	13
0	21.4452	27.2727	13.3333	23.1574	15.801	16.6667	13.2106		23.3083	20.6667	15.3285		12.1439	10.8108	19.4054		34.4538	27.027	41.5584		17.0213	8.33333	14.6667		0	21.3021	15.2261	19.7678	14.1201	34.3464	13.3404		Alpha	0.05						Number of comparisons per family	5
1	47.4048	41.5385	21.8391	34.033	21.6418	18.9189	16.0127		33.6066	31.1594	21.2766		32.3685	10.2041	20.9354		49.1667	41.1215	45.5446		19.1489	19.4444	14.4927		1	36.2039	18.8578	28.6809	21.1693	45.2776	17.6954									Alpha	0.05
2	41.8269	49.6063	38.6364	38.7292	31.4847	22.2222	19.9652		34.6154	38.2979	31.8841		44.8841	17.3913	26.1957		55.3719	48.0392	53.9216		20.8333	28.2051	16.6667		2	42.1997	24.5574	34.9324	29.4904	52.4442	21.9017		Source of Variation	% of total variation	P value	P value summary	Significant?
3	44.3602	55.1724	52.2727	43.4297	34.4354	16.6667	19.3021		35.8779	38.7597	31.3433		37.2222	25.5319	32.5935		53.6585	51.4286	57.7982		29.1667	23.0769	18.4615		3	48.8087	23.4681	35.3269	31.7826	54.2951	23.5684		Interaction	3.919	0.9544	ns	No			Dunnett's multiple comparisons test	Predicted (LS) mean diff.	95.00% CI of diff.	Below threshold?	Summary	Adjusted P Value		Test details	Predicted (LS) mean 1	Predicted (LS) mean 2
4	45.0476	56.4103	68.75	46.2167	37.2293	21.6216	18.3946		39.6947	48.1752	40.4255		47.1444	23.913	32.3269		55.5556	52.8846	66.9725		26.087	23.0769	16.9231		4	54.1061	25.7485	42.7651	34.4614	58.4709	22.029		Row Factor	25.25	<0.0001	****	Yes
5	48.7879	58.9286	72.7273	45.1693	40.4762	25	23.8889		41.3043	48.227	40.6667		47.8908	29.5454	36.5909		53.8462	50	66.3793		27.6596	24.3243	16.6667		5	56.4033	29.7884	43.3993	38.0091	56.7418	22.8835		Column Factor	52.34	<0.0001	****	Yes			0h
6	47.6154	59.596	69.0476	46.5166	38.059	22.8571	28.3617		42.9577	46.2585	43.6709		48.028	31.8182	41.8019		55.1471	54.1284	65.5738		31.25	24.3902	19.6721		6	55.6939	29.7593	44.2957	40.5494	58.2831	25.1041									WT + Wnt3a vs. GriK13dKO (#1)	6.076	-8.795 to 20.95	No	ns	0.7675		WT + Wnt3a vs. GriK13dKO (#1)	21.3	15.23
7	51.9143	70.1031	68.6047	50.578	40.9524	23.6842	26.6348		43.8356	49.6689	49.0446		58.3333	30.4348	43.7888		53.5714	50.8772	65.873		34.8837	23.8095	22.2222		7	60.3	30.4238	47.5164	44.1856	56.7739	26.9718		ANOVA table	SS (Type III)	DF	MS	F (DFn, DFd)	P value		WT + Wnt3a vs. GriK13dKO (#2)	1.534	-13.34 to 16.41	No	ns	0.9988		WT + Wnt3a vs. GriK13dKO (#2)	21.3	19.77
8	52.8734	64.9485	76.25	51.0006	42.2522	20.5128	25.604		50	51.6129	46.7456		48.7207	28.5714	38.8759		56.2914	56.7568	66.6667		32	20	20.6349		8	61.2681	29.4563	49.4528	38.7227	59.9049	24.2116		Interaction	2386	60	39.77	F (60, 168) = 0.6844	P=0.9544		WT + Wnt3a vs. GriA34dKO (#1)	7.182	-7.689 to 22.05	No	ns	0.6343		WT + Wnt3a vs. GriA34dKO (#1)	21.3	14.12
9	58.0351	68.8889	69.2308	51.5151	40.1661	25.641	29.1781		41.4201	49.711	46.9274		50.2817	32.7586	42.6505		56.4103	56.4815	65.3061		45	30	33.3333		9	61.9175	31.6617	46.0195	41.8969	59.3993	36.1111		Row Factor	15377	12	1281	F (12, 168) = 22.05	P<0.0001		WT + Wnt3a vs. GriA34dKO (#2)	-13.04	-27.92 to 1.827	No	ns	0.1079		WT + Wnt3a vs. GriA34dKO (#2)	21.3	34.35
10	59.4507	74.1573	68.8889	48.4876	37.6984	30.2326	27.5754		47.4286	49.1713	43.7838		46.3613	33.8983	43.2203		57.1429	56.8965	69.7368		40.4762	25.5814	28.5714		10	62.7461	31.8355	46.7945	41.16	61.2587	31.543		Column Factor	31870	5	6374	F (5, 168) = 109.7	P<0.0001		WT + Wnt3a vs. CNQX	7.962	-6.909 to 22.83	No	ns	0.5373		WT + Wnt3a vs. CNQX	21.3	13.34
11	59.7887	73.8636	70.1149	50.3596	44.0779	32.5581	28.9189		46.5517	50.8108	47.7157		44.4611	31.3433	36.8838		57.5581	63.5593	66.2651		31.9149	32.5581	39.2857		11	63.5317	35.185	48.3594	37.5627	62.4608	34.5862		Residual	9762	168	58.11
12	61.7823	68.8172	69.6629	52.8395	39.8463	34.1463	30.7692		42.7807	48.6773	47.0588		46.831	34.8485	43.6538		58.7571	55.9701	65.1163		45		34.8485		12	63.2755	34.9206	46.1723	41.7777	59.9478	39.9242									1h
																									Max	63.5317	35.185	49.4528	44.1856	62.4608	39.9242		Data summary							WT + Wnt3a vs. GriK13dKO (#1)	17.35	2.475 to 32.22	Yes	*	0.0152		WT + Wnt3a vs. GriK13dKO (#1)	36.2	18.86
																																	Number of columns (Column Factor)	6						WT + Wnt3a vs. GriK13dKO (#2)	7.523	-7.348 to 22.39	No	ns	0.5917		WT + Wnt3a vs. GriK13dKO (#2)	36.2	28.68
																																	Number of rows (Row Factor)	13						WT + Wnt3a vs. GriA34dKO (#1)	15.03	0.1634 to 29.91	Yes	*	0.0465		WT + Wnt3a vs. GriA34dKO (#1)	36.2	21.17
																																	Number of values	246						WT + Wnt3a vs. GriA34dKO (#2)	-9.074	-23.94 to 5.797	No	ns	0.4072		WT + Wnt3a vs. GriA34dKO (#2)	36.2	45.28
																																								WT + Wnt3a vs. CNQX	18.51	3.637 to 33.38	Yes	**	0.0082		WT + Wnt3a vs. CNQX	36.2	17.7
																																								2h
																																								WT + Wnt3a vs. GriK13dKO (#1)	17.64	2.771 to 32.51	Yes	*	0.0131		WT + Wnt3a vs. GriK13dKO (#1)	42.2	24.56
																																								WT + Wnt3a vs. GriK13dKO (#2)	7.267	-7.604 to 22.14	No	ns	0.6235		WT + Wnt3a vs. GriK13dKO (#2)	42.2	34.93
																																								WT + Wnt3a vs. GriA34dKO (#1)	12.71	-2.162 to 27.58	No	ns	0.123		WT + Wnt3a vs. GriA34dKO (#1)	42.2	29.49
																																								WT + Wnt3a vs. GriA34dKO (#2)	-10.24	-25.12 to 4.627	No	ns	0.29		WT + Wnt3a vs. GriA34dKO (#2)	42.2	52.44
																																								WT + Wnt3a vs. CNQX	20.3	5.427 to 35.17	Yes	**	0.003		WT + Wnt3a vs. CNQX	42.2	21.9
																																								3h
																																								WT + Wnt3a vs. GriK13dKO (#1)	25.34	10.47 to 40.21	Yes	***	0.0001		WT + Wnt3a vs. GriK13dKO (#1)	48.81	23.47
																																								WT + Wnt3a vs. GriK13dKO (#2)	13.48	-1.389 to 28.35	No	ns	0.0905		WT + Wnt3a vs. GriK13dKO (#2)	48.81	35.33
																																								WT + Wnt3a vs. GriA34dKO (#1)	17.03	2.155 to 31.90	Yes	*	0.0179		WT + Wnt3a vs. GriA34dKO (#1)	48.81	31.78
																																								WT + Wnt3a vs. GriA34dKO (#2)	-5.486	-20.36 to 9.385	No	ns	0.8307		WT + Wnt3a vs. GriA34dKO (#2)	48.81	54.3
																																								WT + Wnt3a vs. CNQX	25.24	10.37 to 40.11	Yes	***	0.0001		WT + Wnt3a vs. CNQX	48.81	23.57
																																								4h
																																								WT + Wnt3a vs. GriK13dKO (#1)	28.36	13.49 to 43.23	Yes	****	<0.0001		WT + Wnt3a vs. GriK13dKO (#1)	54.11	25.75
																																								WT + Wnt3a vs. GriK13dKO (#2)	11.34	-3.530 to 26.21	No	ns	0.2026		WT + Wnt3a vs. GriK13dKO (#2)	54.11	42.77
																																								WT + Wnt3a vs. GriA34dKO (#1)	19.64	4.774 to 34.52	Yes	**	0.0044		WT + Wnt3a vs. GriA34dKO (#1)	54.11	34.46
																																								WT + Wnt3a vs. GriA34dKO (#2)	-4.365	-19.24 to 10.51	No	ns	0.9246		WT + Wnt3a vs. GriA34dKO (#2)	54.11	58.47
																																								WT + Wnt3a vs. CNQX	32.08	17.21 to 46.95	Yes	****	<0.0001		WT + Wnt3a vs. CNQX	54.11	22.03
																																								5h
																																								WT + Wnt3a vs. GriK13dKO (#1)	26.61	11.74 to 41.49	Yes	****	<0.0001		WT + Wnt3a vs. GriK13dKO (#1)	56.4	29.79
																																								WT + Wnt3a vs. GriK13dKO (#2)	13	-1.867 to 27.88	No	ns	0.1097		WT + Wnt3a vs. GriK13dKO (#2)	56.4	43.4
																																								WT + Wnt3a vs. GriA34dKO (#1)	18.39	3.523 to 33.27	Yes	**	0.0088		WT + Wnt3a vs. GriA34dKO (#1)	56.4	38.01
																																								WT + Wnt3a vs. GriA34dKO (#2)	-0.3385	-15.21 to 14.53	No	ns	>0.9999		WT + Wnt3a vs. GriA34dKO (#2)	56.4	56.74
																																								WT + Wnt3a vs. CNQX	33.52	18.65 to 48.39	Yes	****	<0.0001		WT + Wnt3a vs. CNQX	56.4	22.88
																																								6h
																																								WT + Wnt3a vs. GriK13dKO (#1)	25.93	11.06 to 40.81	Yes	****	<0.0001		WT + Wnt3a vs. GriK13dKO (#1)	55.69	29.76
																																								WT + Wnt3a vs. GriK13dKO (#2)	11.4	-3.473 to 26.27	No	ns	0.1987		WT + Wnt3a vs. GriK13dKO (#2)	55.69	44.3
																																								WT + Wnt3a vs. GriA34dKO (#1)	15.14	0.2734 to 30.02	Yes	*	0.0442		WT + Wnt3a vs. GriA34dKO (#1)	55.69	40.55
																																								WT + Wnt3a vs. GriA34dKO (#2)	-2.589	-17.46 to 12.28	No	ns	0.9919		WT + Wnt3a vs. GriA34dKO (#2)	55.69	58.28
																																								WT + Wnt3a vs. CNQX	30.59	15.72 to 45.46	Yes	****	<0.0001		WT + Wnt3a vs. CNQX	55.69	25.1
																																								7h
																																								WT + Wnt3a vs. GriK13dKO (#1)	29.88	15.01 to 44.75	Yes	****	<0.0001		WT + Wnt3a vs. GriK13dKO (#1)	60.3	30.42
																																								WT + Wnt3a vs. GriK13dKO (#2)	12.78	-2.087 to 27.65	No	ns	0.1195		WT + Wnt3a vs. GriK13dKO (#2)	60.3	47.52
																																								WT + Wnt3a vs. GriA34dKO (#1)	16.11	1.243 to 30.99	Yes	*	0.028		WT + Wnt3a vs. GriA34dKO (#1)	60.3	44.19
																																								WT + Wnt3a vs. GriA34dKO (#2)	3.526	-11.34 to 18.40	No	ns	0.9677		WT + Wnt3a vs. GriA34dKO (#2)	60.3	56.77
																																								WT + Wnt3a vs. CNQX	33.33	18.46 to 48.20	Yes	****	<0.0001		WT + Wnt3a vs. CNQX	60.3	26.97
																																								8h
																																								WT + Wnt3a vs. GriK13dKO (#1)	31.81	16.94 to 46.68	Yes	****	<0.0001		WT + Wnt3a vs. GriK13dKO (#1)	61.27	29.46
																																								WT + Wnt3a vs. GriK13dKO (#2)	11.82	-3.056 to 26.69	No	ns	0.1715		WT + Wnt3a vs. GriK13dKO (#2)	61.27	49.45
																																								WT + Wnt3a vs. GriA34dKO (#1)	22.55	7.674 to 37.42	Yes	***	0.0008		WT + Wnt3a vs. GriA34dKO (#1)	61.27	38.72
																																								WT + Wnt3a vs. GriA34dKO (#2)	1.363	-13.51 to 16.23	No	ns	0.9997		WT + Wnt3a vs. GriA34dKO (#2)	61.27	59.9
																																								WT + Wnt3a vs. CNQX	37.06	22.19 to 51.93	Yes	****	<0.0001		WT + Wnt3a vs. CNQX	61.27	24.21
																																								9h
																																								WT + Wnt3a vs. GriK13dKO (#1)	30.26	15.38 to 45.13	Yes	****	<0.0001		WT + Wnt3a vs. GriK13dKO (#1)	61.92	31.66
																																								WT + Wnt3a vs. GriK13dKO (#2)	15.9	1.027 to 30.77	Yes	*	0.0312		WT + Wnt3a vs. GriK13dKO (#2)	61.92	46.02
																																								WT + Wnt3a vs. GriA34dKO (#1)	20.02	5.149 to 34.89	Yes	**	0.0035		WT + Wnt3a vs. GriA34dKO (#1)	61.92	41.9
																																								WT + Wnt3a vs. GriA34dKO (#2)	2.518	-12.35 to 17.39	No	ns	0.9929		WT + Wnt3a vs. GriA34dKO (#2)	61.92	59.4
																																								WT + Wnt3a vs. CNQX	25.81	10.94 to 40.68	Yes	****	<0.0001		WT + Wnt3a vs. CNQX	61.92	36.11
																																								10h
																																								WT + Wnt3a vs. GriK13dKO (#1)	30.91	16.04 to 45.78	Yes	****	<0.0001		WT + Wnt3a vs. GriK13dKO (#1)	62.75	31.84
																																								WT + Wnt3a vs. GriK13dKO (#2)	15.95	1.080 to 30.82	Yes	*	0.0304		WT + Wnt3a vs. GriK13dKO (#2)	62.75	46.79
																																								WT + Wnt3a vs. GriA34dKO (#1)	21.59	6.715 to 36.46	Yes	**	0.0014		WT + Wnt3a vs. GriA34dKO (#1)	62.75	41.16
																																								WT + Wnt3a vs. GriA34dKO (#2)	1.487	-13.38 to 16.36	No	ns	0.9996		WT + Wnt3a vs. GriA34dKO (#2)	62.75	61.26
																																								WT + Wnt3a vs. CNQX	31.2	16.33 to 46.07	Yes	****	<0.0001		WT + Wnt3a vs. CNQX	62.75	31.54
																																								11h
																																								WT + Wnt3a vs. GriK13dKO (#1)	28.35	13.48 to 43.22	Yes	****	<0.0001		WT + Wnt3a vs. GriK13dKO (#1)	63.53	35.18
																																								WT + Wnt3a vs. GriK13dKO (#2)	15.17	0.3012 to 30.04	Yes	*	0.0437		WT + Wnt3a vs. GriK13dKO (#2)	63.53	48.36
																																								WT + Wnt3a vs. GriA34dKO (#1)	25.97	11.10 to 40.84	Yes	****	<0.0001		WT + Wnt3a vs. GriA34dKO (#1)	63.53	37.56
																																								WT + Wnt3a vs. GriA34dKO (#2)	1.071	-13.80 to 15.94	No	ns	0.9997		WT + Wnt3a vs. GriA34dKO (#2)	63.53	62.46
																																								WT + Wnt3a vs. CNQX	28.95	14.07 to 43.82	Yes	****	<0.0001		WT + Wnt3a vs. CNQX	63.53	34.59
																																								12h
																																								WT + Wnt3a vs. GriK13dKO (#1)	28.35	13.46 to 43.25	Yes	****	<0.0001		WT + Wnt3a vs. GriK13dKO (#1)	63.28	34.92
																																								WT + Wnt3a vs. GriK13dKO (#2)	17.1	2.208 to 32.00	Yes	*	0.0174		WT + Wnt3a vs. GriK13dKO (#2)	63.28	46.17
																																								WT + Wnt3a vs. GriA34dKO (#1)	21.5	6.603 to 36.39	Yes	**	0.0015		WT + Wnt3a vs. GriA34dKO (#1)	63.28	41.78
																																								WT + Wnt3a vs. GriA34dKO (#2)	3.328	-11.57 to 18.22	No	ns	0.9757		WT + Wnt3a vs. GriA34dKO (#2)	63.28	59.95
																																								WT + Wnt3a vs. CNQX	23.35	6.462 to 40.24	Yes	**	0.0025		WT + Wnt3a vs. CNQX	63.28	39.92
Panel K
Cell movement	WT active (repeated from Fig.2)	GriK13dKO (#1)	GriK13dKO (#2)	GriA34dKO (#1)	GriA34dKO (#2)	CNQX		ANOVA summary							Number of families	1
	1.43575	4.15556	1.2	2.55556	0.772222	0.603352		F	5.194						Number of comparisons per family	5
	1.18994	1.4	1.2	1.65714	0.794444	0.519553		P value	0.0001						Alpha	0.05
	0.798883	1.35556	0.516667	2	1.30556	0.418994		P value summary	***
	1.35196	1.4	0.9	2.73874	0.983333	0.810056		Significant diff. among means (P < 0.05)?	Yes						Dunnett's multiple comparisons test	Mean Diff.	95.00% CI of diff.	Below threshold?	Summary	Adjusted P Value	A-?				Test details	Mean 1	Mean 2	Mean Diff.	SE of diff.	n1	n2	q	DF
	1.11173	2.15556	2.16111	1.91111	1.36667	0.731844		R squared	0.08544						WT active vs. GriK13dKO (#1)	-0.4402	-0.9353 to 0.05490	No	ns	0.0994	B	GriK13dKO (#1)			WT active vs. GriK13dKO (#1)	1.169	1.61	-0.4402	0.196	47	44	2.246	278
	1.34637	1.84444	0.772222	2.02222	1.20556	0.519553									WT active vs. GriK13dKO (#2)	-0.3232	-0.8076 to 0.1611	No	ns	0.3107	C	GriK13dKO (#2)			WT active vs. GriK13dKO (#2)	1.169	1.493	-0.3232	0.1917	47	48	1.686	278
	0.972067	84.5111111*	0.577778	2.97778	0.755556	0.368715		Brown-Forsythe test							WT active vs. GriA34dKO (#1)	-0.5234	-1.003 to -0.04390	Yes	*	0.0267	D	GriA34dKO (#1)			WT active vs. GriA34dKO (#1)	1.169	1.693	-0.5234	0.1898	47	50	2.757	278
	1.26257	1.46667	1.01667	2.42222	1.43889	0.832402		F (DFn, DFd)	3.639 (5, 278)						WT active vs. GriA34dKO (#2)	-0.4986	-0.9805 to -0.01675	Yes	*	0.0396	E	GriA34dKO (#2)			WT active vs. GriA34dKO (#2)	1.169	1.668	-0.4986	0.1908	47	49	2.614	278
	1.06704	1.53333	0.477778	1.33333	0.9	1.15084		P value	0.0033						WT active vs. CNQX	0.2425	-0.2470 to 0.7320	No	ns	0.5945	F	CNQX			WT active vs. CNQX	1.169	0.9269	0.2425	0.1938	47	46	1.251	278
	1.13408	2.66667	0.388889	2.62222	1.06111	0.513966		P value summary	**
	2.07821	1.95556	1.08333	2.8	1.23333	0.731844		Are SDs significantly different (P < 0.05)?	Yes
	84.1284916*	2.2	1.69444	1.28889	0.816667	0.804469
	1.45251	0.866667	1.16667	1.66667	1.43333	0.776536		Bartlett's test
	0.955307	1.93333	1.98889	1.66667	1.46111	0.832402		Bartlett's statistic (corrected)	75.77
	1.60894	1.11111	0.983333	1.57778	1.65	0.486034		P value	<0.0001
	1.29609	0.755556	0.505556	2.26667	0.772222	1.02793		P value summary	****
	1.07821	2.24444	2.09444	0.977778	0.383333	0.391061		Are SDs significantly different (P < 0.05)?	Yes
	1.13408	1.24444	0.988889	1.64444	1.01111	0.821229
	1.32961	2.57778	0.388889	4.15556	0.811111	0.50838		ANOVA table	SS	DF	MS	F (DFn, DFd)	P value
	1.89385	0.822222	2.46111	1.4	2.66667	1.00559		Treatment (between columns)	22.67	5	4.534	F (5, 278) = 5.194	P=0.0001
	0.681564	1.11111	1.34444	1.66667	1.7	1.3352		Residual (within columns)	242.7	278	0.873
	1.49721	3.75556	1.17222	1.17778	2.22222	1.79888		Total	265.4	283
	0.905028	1.55556	1.31111	1.71111	4.00556	0.776536
	1.00559	2.24444	98.0333333*	1.77778	0.883333	0.955307
	0.73743	1.55556	3.5	2.35556	0.9	0.709497
	0.949721	0.933333	0.872222	1.46667	0.955556	2.02235
	1.05587	1.46667	1.05	1.53333	3.25	0.575419
	0.748603	1.06667	1.40556	1.88889	1.77778	1.39106
	169.050279*	0.822222	1.14444	1.68889	1.21667	1.35196
	1.05028	1	0.894444	1.46667	2.31667	1.77095
	2.2905	1.15556	2.03889	0.6	1.35556	0.944134
	0.787709	1.33333	1.28333	1.53333	1.95556	1.13408
	0.938547	2.28889	11.8611111*	0.844444	2.2	0.821229
	1.17877	0.866667	3.01111	0.822222	1.28889	0.681564
	1.44693	1	4.63333	1.97778	3.5	0.910615
	0.96648	1.62222	1.76667	1.57778	2.65556	0.642458
	1.05587	2.11111	1.26667	1.2	5.9	0.513966
	0.776536	1.77778	2.71111	2.73333	3.64444	26.5139665*
	1.37989	2.88889	0.827778	1.26667	2.73889	1.22346
	1.44134	0.6	6.19444	1.51111	0.638889	5.04469
	0.659218	0.711111	2.65	1.4	0.611111	0.748603
	0.374302	2.26667	0.905556	1.31111	0.805556	0.497207
	1.50838	0.488889	2.19444	0.888889	1.18333	0.553073
	0.893855	0.888889	0.45	1.02222	0.611111	0.642458
	1.0838	1.62222	0.505556	1.57778	0.611111	0.826816
	0.810056		1.35	1.97778	0.472222	0.541899
	2.83799		1.22222	0.8	0.572222	0.368715
	0.592179		2.23889	0.933333	8.28333
	0.810056		0.727778	1.4	0.655556
			0.405556	0.844444
Count	47	44	48	50	49	46
Average	1.16938	1.6096	1.49259	1.69281	1.66803	0.926889
blue values are excluded outliers
Median	1.07821	1.46667	1.18611	1.57778	1.21667	0.776536
[truncated: 6 more columns]
