# Supplementary material for: Wnt- and glutamate-receptors orchestrate stem cell dynamics and asymmetric cell division
Source: eLife. 2021 May 24;10:e59791. doi: 10.7554/eLife.59791 (PMC8177892; doi:10.7554/eLife.59791)
Supplement: Source code 1. [file elife-59791-code1.zip]

Archive with 1 entries (1 files):
- Roseplot.txt
