# Supplementary material for: Wnt- and glutamate-receptors orchestrate stem cell dynamics and asymmetric cell division
Source: eLife. 2021 May 24;10:e59791. doi: 10.7554/eLife.59791 (PMC8177892; doi:10.7554/eLife.59791)
Supplement: Source code 1. [file elife-59791-code1.zip › Roseplot.txt]

"""Demo of polar plot of arbitrary theta. This is a workaround for MPL's polar plot limitation
to a full 360 deg.
Based on http://matplotlib.org/mpl_toolkits/axes_grid/examples/demo_floating_axes.py
"""

import numpy as np
%matplotlib inline
#matplotlib.use('TkAgg')
import matplotlib
import matplotlib.pyplot as plt
plt.rcParams["font.family"] = "arial"
plt.rcParams.update({'font.size': 12})

from matplotlib.transforms import Affine2D
from matplotlib.projections import PolarAxes
from mpl_toolkits.axisartist import angle_helper
from mpl_toolkits.axisartist.grid_finder import MaxNLocator, DictFormatter
from mpl_toolkits.axisartist.floating_axes import GridHelperCurveLinear, FloatingSubplot


def fractional_polar_axes(f, thlim=(0, 90), rlim=(0, 1), step=(30, 0.2),
                          thlabel='', rlabel='count', ticklabels=True,rlabels = None):
    """Return polar axes that adhere to desired theta (in deg) and r limits. steps for theta
    and r are really just hints for the locators. Using negative values for rlim causes
    problems for GridHelperCurveLinear for some reason"""
    th0, th1 = thlim # deg
    r0, r1 = rlim
    thstep, rstep = step

    # scale degrees to radians:
    tr_scale = Affine2D().scale(np.pi/180., 1.)
    tr = tr_scale + PolarAxes.PolarTransform()
    theta_grid_locator = angle_helper.LocatorDMS((th1-th0) // thstep)
    r_grid_locator = MaxNLocator((r1-r0) // rstep)
    theta_tick_formatter = angle_helper.FormatterDMS()
    if rlabels:
        rlabels = DictFormatter(rlabels)
    grid_helper = GridHelperCurveLinear(tr,
                                        extremes=(th0, th1, r0, r1),
                                        grid_locator1=theta_grid_locator,
                                        grid_locator2=r_grid_locator,
                                        tick_formatter1=theta_tick_formatter,
                                        tick_formatter2=rlabels)

    a = FloatingSubplot(f, 111, grid_helper=grid_helper)
    f.add_subplot(a)

    # adjust x axis (theta):
    a.axis["bottom"].set_visible(False)
    a.axis["top"].set_axis_direction("bottom") # tick direction
    a.axis["top"].toggle(ticklabels=ticklabels, label=bool(thlabel))
    a.axis["top"].major_ticklabels.set_axis_direction("top")
    a.axis["top"].label.set_axis_direction("top")

    # adjust y axis (r):
    a.axis["left"].set_axis_direction("bottom") # tick direction
    a.axis["right"].set_axis_direction("left") # tick direction
    a.axis["left"].toggle(ticklabels=ticklabels, label=bool(rlabel))
    a.axis["right"].toggle(ticklabels=ticklabels, label=bool(rlabel))
    
    # add labels:
    a.axis["top"].label.set_text(thlabel)
    a.axis["left"].label.set_text(rlabel)
    a.axis["right"].label.set_text(rlabel)
    
    # create a parasite axes whose transData is theta, r:
    auxa = a.get_aux_axes(tr)
    # make aux_ax to have a clip path as in a?:
    auxa.patch = a.patch 
    # this has a side effect that the patch is drawn twice, and possibly over some other
    # artists. So, we decrease the zorder a bit to prevent this:
    a.patch.zorder = -2

    # add sector lines for both dimensions:
    thticks = grid_helper.grid_info['lon_info'][0]
    rticks = grid_helper.grid_info['lat_info'][0]
    for th in thticks[1:-1]: # all but the first and last
        auxa.plot([th, th], [r0, r1], '--', c='grey', zorder=-1)
    for ri, r in enumerate(rticks):
        # plot first r line as axes border in solid black only if it isn't at r=0
        if ri == 0 and r != 0:
            ls, lw, color = 'solid', 2, 'black'
        else:
            ls, lw, color = 'dashed', 1, 'grey'
        # From http://stackoverflow.com/a/19828753/2020363
        auxa.add_artist(plt.Circle([0, 0], radius=r, ls=ls, lw=lw, color=color, fill=False,
                        transform=auxa.transData._b, zorder=-1))
    return auxa


if __name__ == '__main__':
    #print("Circular histogram plot --- I.Bordeu 2017-03-27")
    
    nbins = int(raw_input("Number of bins (1,2,3,5,9,10,15,18):"))
    #nbins = 3
    title = raw_input("Plot title:")
    #title = 'Inactive + W4'
    filename = raw_input("Save as:")
    bin_width = int(90/nbins) 
    bins = range(0,90+bin_width,bin_width)
    f1 = plt.figure()  
    
    thetain = [float(thetain) for thetain in raw_input("Paste here the data:").split()]
    # print(theta)  
    #thetain = np.array([1, 1, 1, 1, 1, 1, 1, 1, 1, 1, 1, 1])
    
    #thetain = np.array(thetain)
    radii = np.histogram(thetain, bins=bins)
    r = radii[0]
    width = 90/nbins
    #print(radii[0])
    theta = [x+bin_width/2 for x in range(0,90,bin_width)]
    
    ticksinterval = 1
    r_locs = range(0,np.max(r)+ticksinterval,ticksinterval) # change last number to modify ticks label
    r_labels = map(str, r_locs)
    r_ticks = {loc : label for loc, label in zip(r_locs, r_labels)}
    
    a1 = fractional_polar_axes(f1, thlim=(0, 90), rlim=(0, np.amax(r)), step=(30, 1), rlabels = r_ticks)
    # example spiral plot:
    #thstep = 10
    #th = np.arange(0, 90, thstep) # deg

    if 'Inactive' in title or 'inactive' in title: 
        bars = a1.bar(theta, r, width=width, bottom=0.0,color='red')
    else:
        bars = a1.bar(theta, r, width=width, bottom=0.0,color='green')
    # a1.plot(theta, r, 'b')
    f1.show()  
    #title = 'a'
    #filename = 'a'
    plt.title(title, y=1.1)
    
    plt.savefig(filename+'.pdf', bbox_inches='tight')
    
    n = np.sum(r)
    percent = np.divide(r,float(n))*100
    #print(theta)
    #print(percent)
    print '%-20s %s' % ('Angle', 'Percentage') 
    for key, value in zip(theta,percent):
        print '%-20s %s' % (key, value)         #python <2.6
